# Supplementary material for: Motility and stem cell properties induced by the epithelial-mesenchymal transition require destabilization of lipid rafts
Source: Oncotarget. 2016 Jun 9;7(32):51553–68. doi: 10.18632/oncotarget.9928 (PMC5239496; doi:10.18632/oncotarget.9928)
Supplement: Supplementary file 2 [file oncotarget-07-51553-s002.xlsx]

## Sheet: Sheet1
NAME	SIZE	ES	NES	NOM p-val	FDR q-val	FWER p-val	RANK AT MAX	LEADING EDGE
ONDER_CDH1_TARGETS_2_UP	241	-0.831415	-3.56024	0	0	0	2292	tags=62%, list=8%, signal=67%
KINSEY_TARGETS_OF_EWSR1_FLII_FUSION_DN	302	-0.605897	-2.69103	0	0	0	2933	tags=41%, list=10%, signal=45%
SCHUETZ_BREAST_CANCER_DUCTAL_INVASIVE_UP	337	-0.604043	-2.68945	0	0	0	3570	tags=37%, list=13%, signal=42%
ANASTASSIOU_CANCER_MESENCHYMAL_TRANSITION_SIGNATURE	63	-0.750305	-2.64667	0	0	0	3377	tags=51%, list=12%, signal=58%
NABA_CORE_MATRISOME	254	-0.605755	-2.60522	0	0	0	2399	tags=26%, list=9%, signal=29%
WONG_ENDMETRIUM_CANCER_DN	77	-0.714823	-2.59388	0	0	0	2335	tags=38%, list=8%, signal=41%
BOQUEST_STEM_CELL_UP	251	-0.5961	-2.54012	0	0	0	2104	tags=33%, list=8%, signal=35%
REN_ALVEOLAR_RHABDOMYOSARCOMA_DN	400	-0.559095	-2.52508	0	0	0	2757	tags=33%, list=10%, signal=36%
BROWNE_HCMV_INFECTION_18HR_DN	164	-0.612789	-2.51777	0	0	0	2819	tags=35%, list=10%, signal=39%
ZHU_CMV_24_HR_DN	90	-0.679932	-2.49501	0	0	0	2185	tags=41%, list=8%, signal=44%
TSENG_IRS1_TARGETS_DN	129	-0.621221	-2.47323	0	0	0	2491	tags=37%, list=9%, signal=41%
BROWNE_HCMV_INFECTION_24HR_DN	141	-0.609148	-2.46944	0	0	0	2366	tags=33%, list=8%, signal=35%
ZHU_CMV_ALL_DN	127	-0.620811	-2.46657	0	0	0	2185	tags=36%, list=8%, signal=39%
SASAI_RESISTANCE_TO_NEOPLASTIC_TRANSFROMATION	49	-0.724503	-2.45295	0	0	0	1192	tags=49%, list=4%, signal=51%
BERENJENO_TRANSFORMED_BY_RHOA_DN	368	-0.55064	-2.44827	0	0	0	2858	tags=35%, list=10%, signal=39%
LINDGREN_BLADDER_CANCER_HIGH_RECURRENCE	48	-0.721228	-2.4467	0	0	0	3135	tags=54%, list=11%, signal=61%
PICCALUGA_ANGIOIMMUNOBLASTIC_LYMPHOMA_UP	198	-0.580158	-2.44116	0	0	0	2292	tags=32%, list=8%, signal=34%
BERTUCCI_MEDULLARY_VS_DUCTAL_BREAST_CANCER_DN	151	-0.595373	-2.43047	0	0	0	4757	tags=46%, list=17%, signal=55%
YAO_TEMPORAL_RESPONSE_TO_PROGESTERONE_CLUSTER_16	75	-0.660844	-2.42993	0	0	0	1782	tags=40%, list=6%, signal=43%
CHARAFE_BREAST_CANCER_LUMINAL_VS_MESENCHYMAL_DN	427	-0.532513	-2.42012	0	0	0	2346	tags=31%, list=8%, signal=33%
SWEET_KRAS_TARGETS_UP	81	-0.653888	-2.39909	0	0	0	3307	tags=52%, list=12%, signal=59%
NABA_ECM_GLYCOPROTEINS	181	-0.57158	-2.38343	0	0	0	2399	tags=27%, list=9%, signal=29%
REACTOME_HEPARAN_SULFATE_HEPARIN_HS_GAG_METABOLISM	51	-0.707448	-2.36147	0	0	0	5154	tags=57%, list=18%, signal=70%
LIM_MAMMARY_STEM_CELL_UP	460	-0.513775	-2.35553	0	0	0	3200	tags=35%, list=11%, signal=39%
REACTOME_COLLAGEN_FORMATION	57	-0.681397	-2.34797	0	0	0	1705	tags=33%, list=6%, signal=35%
FARMER_BREAST_CANCER_CLUSTER_5	19	-0.85206	-2.34765	0	0	0	2949	tags=68%, list=11%, signal=76%
LANDIS_BREAST_CANCER_PROGRESSION_DN	70	-0.647168	-2.3446	0	0	0	3039	tags=40%, list=11%, signal=45%
NAKAMURA_ADIPOGENESIS_EARLY_DN	38	-0.724564	-2.34107	0	0	0	818	tags=34%, list=3%, signal=35%
KAAB_HEART_ATRIUM_VS_VENTRICLE_UP	242	-0.545353	-2.33768	0	0	0	2406	tags=33%, list=9%, signal=36%
NABA_PROTEOGLYCANS	33	-0.765103	-2.32253	0	0	0	751	tags=21%, list=3%, signal=22%
ZHANG_TLX_TARGETS_60HR_UP	282	-0.523555	-2.31051	0	0	0	5261	tags=44%, list=19%, signal=54%
LINDVALL_IMMORTALIZED_BY_TERT_DN	73	-0.628548	-2.29795	0	0	0	2579	tags=36%, list=9%, signal=39%
LE_NEURONAL_DIFFERENTIATION_UP	18	-0.847051	-2.29431	0	0	0	942	tags=44%, list=3%, signal=46%
REACTOME_EXTRACELLULAR_MATRIX_ORGANIZATION	86	-0.612186	-2.29116	0	0	0	1854	tags=27%, list=7%, signal=29%
VALK_AML_CLUSTER_9	34	-0.747409	-2.28063	0	0	0	1250	tags=41%, list=4%, signal=43%
ROY_WOUND_BLOOD_VESSEL_UP	47	-0.674434	-2.27624	0	0	0	3243	tags=43%, list=12%, signal=48%
REACTOME_GLYCOSAMINOGLYCAN_METABOLISM	108	-0.586094	-2.27513	0	0	0	5159	tags=44%, list=18%, signal=54%
RIGGI_EWING_SARCOMA_PROGENITOR_DN	171	-0.549319	-2.27035	0	0	0	1514	tags=27%, list=5%, signal=28%
BROWNE_HCMV_INFECTION_16HR_DN	80	-0.618599	-2.26962	0	0	0	1754	tags=31%, list=6%, signal=33%
CLASPER_LYMPHATIC_VESSELS_DURING_METASTASIS_DN	35	-0.726552	-2.2694	0	0	0	3397	tags=63%, list=12%, signal=71%
THUM_MIR21_TARGETS_HEART_DISEASE_UP	16	-0.856855	-2.26546	0	0	0	769	tags=44%, list=3%, signal=45%
MIYAGAWA_TARGETS_OF_EWSR1_ETS_FUSIONS_DN	204	-0.532286	-2.25578	0	0	0	2507	tags=34%, list=9%, signal=37%
TURASHVILI_BREAST_LOBULAR_CARCINOMA_VS_LOBULAR_NORMAL_DN	72	-0.60756	-2.25405	0	0	0	2104	tags=26%, list=8%, signal=28%
